# Supplementary material for: Medical Students Perceive Better Group Learning Processes when Large Classes Are Made to Seem Small
Source: PLoS One. 2014 Apr 15;9(4):e93328. doi: 10.1371/journal.pone.0093328 (PMC3988014; doi:10.1371/journal.pone.0093328)
Supplement: Film S1 — Students learn in the informal context within the subset that the university assigned the students to. These learning networks over time are shown in 3D. (ZIP) [file pone.0093328.s003.zip]

Archive with 1 entries (1 files):
- Medical students perceive better group learning processes when classes seem small - small.mp4
